# Supplementary material for: Comparative Analysis of Tick-Borne Relapsing Fever Spirochaetes from Ethiopia and Nigeria
Source: Pathogens. 2023 Jan 3;12(1):81. doi: 10.3390/pathogens12010081 (PMC9865995; doi:10.3390/pathogens12010081)
Supplement: Supplementary file 1 [file pathogens-12-00081-s001.zip]

Archive with 19 entries (18 files):
- Raw chromatograms/
- Raw chromatograms/Ethiopia tick_SC9_Reverse_.ab1
- __MACOSX/Raw chromatograms/._Ethiopia tick_SC9_Reverse_.ab1
- Raw chromatograms/Ethiopia Borrelia_SC56_IGS_Forward.ab1
- __MACOSX/Raw chromatograms/._Ethiopia Borrelia_SC56_IGS_Forward.ab1
- Raw chromatograms/.DS_Store
- __MACOSX/Raw chromatograms/._.DS_Store
- Raw chromatograms/Ethiopia Borrelia_SC56_IGS_Reverse.ab1
- __MACOSX/Raw chromatograms/._Ethiopia Borrelia_SC56_IGS_Reverse.ab1
- Raw chromatograms/Nigeria Borrelia_SC_CS51_flagellin_Forward.ab1
- __MACOSX/Raw chromatograms/._Nigeria Borrelia_SC_CS51_flagellin_Forward.ab1
- Raw chromatograms/Nigeria Borrelia_SC_CS51_flagrllin_Reverse.ab1
- __MACOSX/Raw chromatograms/._Nigeria Borrelia_SC_CS51_flagrllin_Reverse.ab1
- Raw chromatograms/Nigeria tick_SC_ORNP24_Reverse.ab1
- __MACOSX/Raw chromatograms/._Nigeria tick_SC_ORNP24_Reverse.ab1
- Raw chromatograms/Ethiopia tick_SC9_Forward_.ab1
- __MACOSX/Raw chromatograms/._Ethiopia tick_SC9_Forward_.ab1
- Raw chromatograms/Nigeria tick_SC_ORNP24_Forward.ab1
- __MACOSX/Raw chromatograms/._Nigeria tick_SC_ORNP24_Forward.ab1
